# Supplementary material for: ﻿Colocasia sookchaloemiae (Araceae), a new species from northeastern Thailand
Source: PhytoKeys. 2026 Jan 13;269:131–40. doi: 10.3897/phytokeys.269.175203 (PMC12820566; doi:10.3897/phytokeys.269.175203)
Supplement: XML Treatment for Colocasia sookchaloemiae [file phytokeys.269.175203-treatment1.xml]

<!DOCTYPE tp:taxon-treatment
  PUBLIC "-//TaxonX//DTD Taxonomic Treatment Publishing DTD v0 20100105//EN" "tax-treatment-NSO.dtd">
<tp:taxon-treatment xmlns:tp="http://www.plazi.org/taxpub"><tp:treatment-meta><kwd-group><label>Taxon classification</label><kwd>
                <named-content content-type="kingdom">Plantae</named-content>
              </kwd><kwd>
                <named-content content-type="order">Alismatales</named-content>
              </kwd><kwd>
                <named-content content-type="family">Araceae</named-content>
              </kwd></kwd-group><mixed-citation publication-type="journal"><person-group><name><surname>Promprom</surname><given-names>Wilawan</given-names></name><name><surname>Munglue</surname><given-names>Phukphon</given-names></name><name><surname>Pasorn</surname><given-names>Pattana</given-names></name><name><surname>Lanorsavanh</surname><given-names>Soulivanh</given-names></name><name><surname>Chatan</surname><given-names>Wannachai</given-names></name></person-group><article-title>﻿<italic><tp:taxon-name><tp:taxon-name-part taxon-name-part-type="genus" reg="Colocasia">Colocasia</tp:taxon-name-part> <tp:taxon-name-part taxon-name-part-type="species" reg="sookchaloemiae">sookchaloemiae</tp:taxon-name-part></tp:taxon-name></italic> (<tp:taxon-name><tp:taxon-name-part taxon-name-part-type="family">Araceae</tp:taxon-name-part></tp:taxon-name>), a new species from northeastern Thailand</article-title><source>PhytoKeys</source><day>13</day><month>01</month><year>2026</year><volume>269</volume><fpage>131</fpage><lpage>140</lpage><pub-id pub-id-type="doi">10.3897/phytokeys.269.175203</pub-id></mixed-citation></tp:treatment-meta><tp:nomenclature><label>﻿</label><tp:taxon-name><object-id xmlns:xlink="http://www.w3.org/1999/xlink" content-type="arpha" xlink:type="simple">D361F707-6520-5949-8FDE-EEA77748D3AA</object-id>
              <tp:taxon-name-part taxon-name-part-type="genus" reg="Colocasia">Colocasia</tp:taxon-name-part>
              <tp:taxon-name-part taxon-name-part-type="species" reg="sookchaloemiae">sookchaloemiae</tp:taxon-name-part>
              <object-id xmlns:xlink="http://www.w3.org/1999/xlink" content-type="ipni" xlink:type="simple">urn:lsid:ipni.org:names:77374961-1</object-id>
            </tp:taxon-name><tp:taxon-authority>Chatan &amp; Promprom</tp:taxon-authority><tp:taxon-status xmlns:xlink="http://www.w3.org/1999/xlink" xlink:type="simple">sp. nov.</tp:taxon-status><xref ref-type="fig" rid="F1">Figs 1</xref><xref ref-type="fig" rid="F2">, 2</xref><xref ref-type="fig" rid="F3">, 3</xref><xref ref-type="fig" rid="F4">, 4</xref><xref ref-type="fig" rid="F5">, 5</xref></tp:nomenclature><tp:treatment-sec sec-type="material" id="SECID0EBIAC"><title>Type.</title><p>Thailand • Mukdahan Provinces. <named-content xmlns:xlink="http://www.w3.org/1999/xlink" content-type="dwc:verbatimCoordinates" xlink:type="simple"><named-content content-type="geo-json" specific-use="{&#34;type&#34;:&#34;Point&#34;,&#34;coordinates&#34;:[104.423361,16.719000]}" id="NCID0EKIAC" xlink:type="simple">16°43'08.4"N, 104°25'24.1"E</named-content></named-content>, alt. ca. 400 m, 30 August 2023, <italic>W. Chatan 2472</italic> (holotype, BKF!; isotype: BK!).</p></tp:treatment-sec><tp:treatment-sec sec-type="diagnosis" id="SECID0ERIAC"><title>Diagnosis.</title><p><italic><tp:taxon-name><tp:taxon-name-part taxon-name-part-type="genus" reg="Colocasia">Colocasia</tp:taxon-name-part> <tp:taxon-name-part taxon-name-part-type="species" reg="sookchaloemiae">sookchaloemiae</tp:taxon-name-part></tp:taxon-name></italic> differs from <italic><tp:taxon-name><tp:taxon-name-part taxon-name-part-type="genus" reg="Colocasia">C.</tp:taxon-name-part> <tp:taxon-name-part taxon-name-part-type="species" reg="fallax">fallax</tp:taxon-name-part></tp:taxon-name></italic> in having seasonal dormancy (<italic>vs.</italic> evergreen); broader (11–25 cm) and non-glaucous lamina [<italic>vs.</italic> narrower (3.5–15 cm) and slightly glaucous beneath]; larger (2.3–3.1 mm in diameter), speckled green ovary and a convex stigma with a depressed center [<italic>vs.</italic> smaller ovary (ca. 1.1 mm in diameter), stigma 3-lobed]; pistillate zone with basal rows of pistillodes (<italic>vs.</italic> rows of nail-/peg-like staminodes); sterile interstice and staminate zone sparsely hairy (<italic>vs.</italic> glabrous); sterile interstice shape cylindrical and slightly constricted (<italic>vs.</italic> tapering); appendix thicker, ivory, and clearly stipitate (<italic>vs.</italic> slender, often sessile/shortly stipitate, creamy-yellow to purple). Details of the morphological comparison between the new species and <italic><tp:taxon-name><tp:taxon-name-part taxon-name-part-type="genus" reg="Colocasia">C.</tp:taxon-name-part> <tp:taxon-name-part taxon-name-part-type="species" reg="fallax">fallax</tp:taxon-name-part></tp:taxon-name></italic> are shown in Table <xref ref-type="table" rid="T1">1</xref>.</p><table-wrap id="T1" position="float" orientation="portrait"><label>Table 1.</label><caption><p>Comparison of <italic><tp:taxon-name><tp:taxon-name-part taxon-name-part-type="genus" reg="Colocasia">Colocasia</tp:taxon-name-part> <tp:taxon-name-part taxon-name-part-type="species" reg="sookchaloemiae">sookchaloemiae</tp:taxon-name-part></tp:taxon-name></italic> and <italic><tp:taxon-name><tp:taxon-name-part taxon-name-part-type="genus" reg="Colocasia">C.</tp:taxon-name-part> <tp:taxon-name-part taxon-name-part-type="species" reg="fallax">fallax</tp:taxon-name-part></tp:taxon-name></italic>.</p></caption><table id="TID0E6QAE" rules="all"><tbody><tr><th rowspan="1" colspan="1"/><th rowspan="1" colspan="1" style="color: #231f20">
                      <italic>
                        <tp:taxon-name><tp:taxon-name-part taxon-name-part-type="genus" reg="Colocasia">Colocasia</tp:taxon-name-part> <tp:taxon-name-part taxon-name-part-type="species" reg="sookchaloemiae">sookchaloemiae</tp:taxon-name-part></tp:taxon-name>
                      </italic>
                    </th><th rowspan="1" colspan="1" style="color: #231f20">
                      <italic>
                        <tp:taxon-name><tp:taxon-name-part taxon-name-part-type="genus" reg="Colocasia">Colocasia</tp:taxon-name-part> <tp:taxon-name-part taxon-name-part-type="species" reg="fallax">fallax</tp:taxon-name-part></tp:taxon-name>
                      </italic>
                    </th></tr><tr><td rowspan="1" colspan="1" style="color: #231f20">
                      <bold>Habit</bold>
                    </td><td rowspan="1" colspan="1" style="color: #231f20">Herb with seasonal dormancy</td><td rowspan="1" colspan="1" style="color: #231f20">Evergreen herb</td></tr><tr><td rowspan="1" colspan="1" style="color: #231f20">
                      <bold>Rhizome/Stem</bold>
                    </td><td rowspan="1" colspan="1" style="color: #231f20">Rhizomes depressed-globose (1.2–1.8 × 1.8–2.2 cm) or elongate (1–5 cm long, 1–1.5 cm diam.)</td><td rowspan="1" colspan="1" style="color: #231f20">Rhizome erect, up to 7 × 1–1.5 cm</td></tr><tr><td rowspan="1" colspan="1" style="color: #231f20">
                      <bold>Stolons</bold>
                    </td><td rowspan="1" colspan="1" style="color: #231f20">Up to 40 cm long, 3–4 mm diam.</td><td rowspan="1" colspan="1" style="color: #231f20">Up to 45 cm long, ca. 3 mm diam.</td></tr><tr><td rowspan="1" colspan="1" style="color: #231f20">
                      <bold>Petiole</bold>
                    </td><td rowspan="1" colspan="1" style="color: #231f20">23–63 cm long, sheath 5–15 cm long, greenish, glossy</td><td rowspan="1" colspan="1" style="color: #231f20">12–57 cm long, sheathing almost ¹/2 length, pale green to reddish brown sheath</td></tr><tr><td rowspan="1" colspan="1" style="color: #231f20">
                      <bold>Leaf blade</bold>
                    </td><td rowspan="1" colspan="1" style="color: #231f20">Broadly ovate to slightly circular, not glaucous, 15–35 × 11–25 cm, base cordate; adaxial side dull green, abaxial side pale green</td><td rowspan="1" colspan="1" style="color: #231f20">Narrowly oblong-ovate cordate, 8–25 × 3.5–15 cm; adaxial side pale to mid-green, sometimes patterned; abaxial side slightly glaucous</td></tr><tr><td rowspan="1" colspan="1" style="color: #231f20">
                      <bold>Peduncle</bold>
                    </td><td rowspan="1" colspan="1" style="color: #231f20">18–22 cm</td><td rowspan="1" colspan="1" style="color: #231f20">6.5–20 cm</td></tr><tr><td rowspan="1" colspan="1" style="color: #231f20">
                      <bold>Spathe</bold>
                    </td><td rowspan="1" colspan="1" style="color: #231f20">7.3–7.8 cm</td><td rowspan="1" colspan="1" style="color: #231f20">6.5–16 cm long</td></tr><tr><td rowspan="1" colspan="1" style="color: #231f20">
                      <bold>Lower part of spathe</bold>
                    </td><td rowspan="1" colspan="1" style="color: #231f20">Elliptic or ovate, 1.8–2.2 × 1.0–1.2 cm, pale green</td><td rowspan="1" colspan="1" style="color: #231f20">Ellipsoid-globose, 1.5–4 × ca. 1.3 cm, medium-green</td></tr><tr><td rowspan="1" colspan="1" style="color: #231f20">
                      <bold>Spathe limb</bold>
                    </td><td rowspan="1" colspan="1" style="color: #231f20">Broadly ovate, ca. 5.5 × 2.5 cm; abaxial side dull greenish yellow or white with a faint tinge of yellow; adaxial surface mainly yellowish green, becoming clearly dirty yellow to pale orange-yellow near the apex</td><td rowspan="1" colspan="1" style="color: #231f20">Narrowly lanceolate, 5–12 × 1–3.5 cm, dirty yellow to pale orange-yellow</td></tr><tr><td rowspan="1" colspan="1" style="color: #231f20">
                      <bold>Spadix length</bold>
                    </td><td rowspan="1" colspan="1" style="color: #231f20">shorter than spathe</td><td rowspan="1" colspan="1" style="color: #231f20">shorter than or equal to spathe</td></tr><tr><td rowspan="1" colspan="1" style="color: #231f20">
                      <bold>Pistillate flower zone</bold>
                    </td><td rowspan="1" colspan="1" style="color: #231f20">with 3–4 rows of white to ivory, globose to broadly ovate pistillodes at base</td><td rowspan="1" colspan="1" style="color: #231f20">with 4–6 rows of whitish nail- to peg-like staminodes</td></tr><tr><td rowspan="1" colspan="1" style="color: #231f20">
                      <bold>Ovary</bold>
                    </td><td rowspan="1" colspan="1" style="color: #231f20">Broadly to very broadly ovate, 2.3–3.1 mm diam., speckled green</td><td rowspan="1" colspan="1" style="color: #231f20">Subglobose, ca. 1.1 mm diam., green, sometimes speckled white</td></tr><tr><td rowspan="1" colspan="1" style="color: #231f20">
                      <bold>Stigma</bold>
                    </td><td rowspan="1" colspan="1" style="color: #231f20">Apex convex with depressed center</td><td rowspan="1" colspan="1" style="color: #231f20">3-lobed</td></tr><tr><td rowspan="1" colspan="1" style="color: #231f20">
                      <bold>Sterile interstice</bold>
                    </td><td rowspan="1" colspan="1" style="color: #231f20">Cylindrical, 10–14 mm long, constricted in middle, both ends slightly expanded, sparsely hairy; lower part with weakly clavate to ovate staminodes; middle and upper parts with rhombohexagonal synandrodes</td><td rowspan="1" colspan="1" style="color: #231f20">Tapering, 17–25 mm long, lower part with clavate staminodes, upper with rhombohexagonal synandrodes</td></tr><tr><td rowspan="1" colspan="1" style="color: #231f20">
                      <bold>Staminate flower zone</bold>
                    </td><td rowspan="1" colspan="1" style="color: #231f20">18–23 × 6–8 mm, sparsely hairy</td><td rowspan="1" colspan="1" style="color: #231f20">11–14 mm × ca. 4 mm, hair absent</td></tr><tr><td rowspan="1" colspan="1" style="color: #231f20">
                      <bold>Synandria</bold>
                    </td><td rowspan="1" colspan="1" style="color: #231f20">3.0–5.2 mm diam., white to ivory</td><td rowspan="1" colspan="1" style="color: #231f20">Ca. 1 mm diam., white to pale orange</td></tr><tr><td rowspan="1" colspan="1" style="color: #231f20">
                      <bold>Appendix</bold>
                    </td><td rowspan="1" colspan="1" style="color: #231f20">3.0–3.8 cm, 7–8 mm (~¹/3 spadix length), stipitate, ivory</td><td rowspan="1" colspan="1" style="color: #231f20">2.5–3.5 cm × 1–3 mm (¹/2–¹/3 spadix length), sessile or shortly stipitate, creamy yellow to purple</td></tr></tbody></table></table-wrap></tp:treatment-sec><tp:treatment-sec sec-type="description" id="SECID0ECFAE"><title>Description.</title><p>Terrestrial, perennial herbs with a seasonal dormancy period, forming colonies or sometimes solitary among rocks, 30–45 cm tall. Rhizomes depressed-globose (1.2–1.8 × 1.8–2.2 cm) or elongate (1–5 cm long and 1–1.5 cm in diameter), with numerous stolons up to 40 cm long and 3–4 mm in diameter. Leaves always 2; petiole cylindrical, greenish, glossy, 23–63 cm long and 0.5–1.3 cm in diameter; sheath 5–15 cm long and 0.8–2.0 cm in diameter; leaf blade broadly ovate to slightly circular, peltate, 15–35 cm long and 11–25 cm wide; apex acuminate; base cordate. Upper surface slightly dull green; lower surface dull green, not glaucous. Primary veins palmate at the lamina base, with 2–3 pairs of primary lateral veins pinnately arranged toward the lamina apex, raised on the lower surface; midrib, lateral veins, and other veins level with the epidermal cells; primary lateral veins well demarcated; interprimary veins forming a weak interprimary collecting vein. Inflorescences 1–3 together, 20–30 cm long; peduncle cylindrical, pale green, dull, 18–22 cm long. Spathe constricted at about the lower third; the lower part (below the constriction) convolute, forming an elliptic or ovate organ, pale green, 1.8–2.2 cm long, and 1.0–1.2 cm in diameter. Limb broadly ovate, erect during the early blooming period, later fully spreading and folding downward at anthesis, ca. 5.5 × 2.5 cm, apex acuminate, dull greenish yellow or white with a faint tinge of yellow; adaxial surface mainly yellowish green, becoming clearly dirty yellow to pale orange-yellow near the apex; coloration faint or absent on the abaxial surface. Spadix 6–9 cm long, shorter than the spathe. Pistillate flower zone 1.0–1.2 cm long and 0.5–0.6 cm in diameter, with 3–4 rows of white to ivory, globose to broadly ovate pistillodes at the base. Ovaries broadly to very broadly ovate, 2.3–3.1 mm in diameter and 2.0–2.2 mm high, speckled green, not interspersed with staminodes, unilocular; ovules numerous, fusiform, translucent; placentae 3–4, parietal; stylar region short to absent; stigma apex convex with a depressed center, rod to broadly ovate pistillodes present at the end of this zone. Sterile interstice cylindrical, constricted at the middle with both ends slightly expanded; sparsely hairy, with soft white hairs becoming more distinct at maturity; 10–14 mm long and 1.7–2.6 mm in diameter. Lower part of sterile interstice with weakly clavate to ovate staminodes; middle and upper parts with rhombohexagonal synandrodes; entire interstice white to ivory. Flowers unisexual; perigone absent. Staminate flower zone white to ivory, 18–23 mm long and 6–8 mm in diameter, sparsely hairy with soft white hairs, becoming more distinct at maturity; synandria 3.0–5.2 mm in diameter, white to ivory. Appendix 3.0–3.8 mm long and 7–8 mm in diameter (ca. ¹/3 the length of the spadix), tapering cylindrical, with a rough surface. Distinctly stipitate, with a zone of 2–3 rows of staminodes at the base; sparsely hairy, with soft white hairs becoming more distinct at maturity. Male flowers 3–4-androus; stamens connate at the slightly grooved apex of the synandrium; thecae lateral, cylindrical, dehiscing by irregular rupture. Berry depressed-globose to irregular in shape, 5 mm in diameter, yellow. Seed solitary, ovoid to ellipsoid, ca. 2 mm in diameter, enclosed in a pale brown, translucent aril. Fruiting peduncle reflexed; fruiting spathe ovoid, ca. 2.5 × 1 cm, emerging as the leaves unfold.</p><fig id="F1" position="float" orientation="portrait"><object-id xmlns:xlink="http://www.w3.org/1999/xlink" content-type="doi" xlink:type="simple">10.3897/phytokeys.269.175203.figure1</object-id><object-id xmlns:xlink="http://www.w3.org/1999/xlink" content-type="arpha" xlink:type="simple">BD13ADB8-C72E-507B-B0F5-3CF1869FE613</object-id><label>Figure 1.</label><caption><p><italic><tp:taxon-name><tp:taxon-name-part taxon-name-part-type="genus" reg="Colocasia">Colocasia</tp:taxon-name-part> <tp:taxon-name-part taxon-name-part-type="species" reg="sookchaloemiae">sookchaloemiae</tp:taxon-name-part></tp:taxon-name></italic>. <bold>A–C.</bold> Habit and habitat.</p></caption><graphic xmlns:xlink="http://www.w3.org/1999/xlink" xlink:href="phytokeys-269-131_article-175203__-g001.jpg" position="float" orientation="portrait" xlink:type="simple" id="oo_1510272.jpg"><uri content-type="original_file" xlink:type="simple">https://binary.pensoft.net/fig/1510272</uri></graphic></fig><fig id="F2" position="float" orientation="portrait"><object-id xmlns:xlink="http://www.w3.org/1999/xlink" content-type="doi" xlink:type="simple">10.3897/phytokeys.269.175203.figure2</object-id><object-id xmlns:xlink="http://www.w3.org/1999/xlink" content-type="arpha" xlink:type="simple">89F48871-5789-53A3-BE81-2D0DE9D73C2A</object-id><label>Figure 2.</label><caption><p><italic><tp:taxon-name><tp:taxon-name-part taxon-name-part-type="genus" reg="Colocasia">Colocasia</tp:taxon-name-part> <tp:taxon-name-part taxon-name-part-type="species" reg="sookchaloemiae">sookchaloemiae</tp:taxon-name-part></tp:taxon-name></italic>. <bold>A.</bold> Whole plant; <bold>B, C.</bold> Inflorescence from different sides; <bold>D.</bold> Abaxial side of the spathe; <bold>E, F.</bold> Adaxial side of the spathe (lower and upper parts, respectively).</p></caption><graphic xmlns:xlink="http://www.w3.org/1999/xlink" xlink:href="phytokeys-269-131_article-175203__-g002.jpg" position="float" orientation="portrait" xlink:type="simple" id="oo_1510273.jpg"><uri content-type="original_file" xlink:type="simple">https://binary.pensoft.net/fig/1510273</uri></graphic></fig><fig id="F3" position="float" orientation="portrait"><object-id xmlns:xlink="http://www.w3.org/1999/xlink" content-type="doi" xlink:type="simple">10.3897/phytokeys.269.175203.figure3</object-id><object-id xmlns:xlink="http://www.w3.org/1999/xlink" content-type="arpha" xlink:type="simple">6D18E41F-8164-50AC-ADC7-63C66F5F4F8B</object-id><label>Figure 3.</label><caption><p><italic><tp:taxon-name><tp:taxon-name-part taxon-name-part-type="genus" reg="Colocasia">Colocasia</tp:taxon-name-part> <tp:taxon-name-part taxon-name-part-type="species" reg="sookchaloemiae">sookchaloemiae</tp:taxon-name-part></tp:taxon-name></italic>. <bold>A.</bold> Opened inflorescence with parts removed; <bold>B.</bold> Lower part of the spadix showing pistillodes at the base, pistillate flower zone, sterile interstice, and part of the staminate zone; <bold>C.</bold> Upper part of the spadix and appendix; <bold>D.</bold> Enlarged view of the lower part of the spadix; <bold>E, F.</bold> Staminate flower zone, stipe, and lower part of the appendix; <bold>G, H.</bold> Appendix and adaxial side of the spathe (showing dirty yellow to pale orange-yellow coloration near the apex).</p></caption><graphic xmlns:xlink="http://www.w3.org/1999/xlink" xlink:href="phytokeys-269-131_article-175203__-g003.jpg" position="float" orientation="portrait" xlink:type="simple" id="oo_1510274.jpg"><uri content-type="original_file" xlink:type="simple">https://binary.pensoft.net/fig/1510274</uri></graphic></fig><fig id="F4" position="float" orientation="portrait"><object-id xmlns:xlink="http://www.w3.org/1999/xlink" content-type="doi" xlink:type="simple">10.3897/phytokeys.269.175203.figure4</object-id><object-id xmlns:xlink="http://www.w3.org/1999/xlink" content-type="arpha" xlink:type="simple">9557F49F-1802-5AC9-B7FC-6F5DF171442C</object-id><label>Figure 4.</label><caption><p><italic><tp:taxon-name><tp:taxon-name-part taxon-name-part-type="genus" reg="Colocasia">Colocasia</tp:taxon-name-part> <tp:taxon-name-part taxon-name-part-type="species" reg="sookchaloemiae">sookchaloemiae</tp:taxon-name-part></tp:taxon-name></italic>. <bold>A.</bold> Pistillodes; <bold>B, C.</bold> Pistils (lateral views); <bold>D, E.</bold> Staminate flowers (top and lateral views, respectively); <bold>F.</bold> Appendix showing inner coloration.</p></caption><graphic xmlns:xlink="http://www.w3.org/1999/xlink" xlink:href="phytokeys-269-131_article-175203__-g004.jpg" position="float" orientation="portrait" xlink:type="simple" id="oo_1510275.jpg"><uri content-type="original_file" xlink:type="simple">https://binary.pensoft.net/fig/1510275</uri></graphic></fig><fig id="F5" position="float" orientation="portrait"><object-id xmlns:xlink="http://www.w3.org/1999/xlink" content-type="doi" xlink:type="simple">10.3897/phytokeys.269.175203.figure5</object-id><object-id xmlns:xlink="http://www.w3.org/1999/xlink" content-type="arpha" xlink:type="simple">B0FC7DB5-91DB-5C5B-89FA-57E9010F3BB6</object-id><label>Figure 5.</label><caption><p><italic><tp:taxon-name><tp:taxon-name-part taxon-name-part-type="genus" reg="Colocasia">Colocasia</tp:taxon-name-part> <tp:taxon-name-part taxon-name-part-type="species" reg="sookchaloemiae">sookchaloemiae</tp:taxon-name-part></tp:taxon-name></italic>. <bold>A.</bold> Young infructescence with removed spathe; <bold>B.</bold> Mature infructescence; <bold>C, D.</bold> Mature fruits.</p></caption><graphic xmlns:xlink="http://www.w3.org/1999/xlink" xlink:href="phytokeys-269-131_article-175203__-g005.jpg" position="float" orientation="portrait" xlink:type="simple" id="oo_1510276.jpg"><uri content-type="original_file" xlink:type="simple">https://binary.pensoft.net/fig/1510276</uri></graphic></fig></tp:treatment-sec><tp:treatment-sec sec-type="etymology" id="SECID0EDKAE"><title>Etymology.</title><p>The specific epithet honors Assoc. Prof. Dr. Duangchai Sookchaloem, an expert in aroid taxonomy in Thailand. She has devoted her career to the study and taxonomy of the family <tp:taxon-name><tp:taxon-name-part taxon-name-part-type="family">Araceae</tp:taxon-name-part></tp:taxon-name>.</p></tp:treatment-sec><tp:treatment-sec sec-type="phenology" id="SECID0EOKAE"><title>Phenology.</title><p>Flowering time June to July; fruiting time (mature fruits) October to December.</p></tp:treatment-sec><tp:treatment-sec sec-type="distribution" id="SECID0ETKAE"><title>Distribution and habitat.</title><p><italic><tp:taxon-name><tp:taxon-name-part taxon-name-part-type="genus" reg="Colocasia">Colocasia</tp:taxon-name-part> <tp:taxon-name-part taxon-name-part-type="species" reg="sookchaloemiae">sookchaloemiae</tp:taxon-name-part></tp:taxon-name></italic> is currently known from two populations occurring in Mukdahan and Sakon Nakhon Provinces, at elevations of 350–400 m. Nakhon Phanom Province is also expected to be part of its distribution range, as it is situated near the type locality and lies within the same protected area. The species grows on rocks and cliffs in dry dipterocarp and mixed deciduous forests at elevations of 350–400 m (Fig. <xref ref-type="fig" rid="F6">6</xref>).</p><fig id="F6" position="float" orientation="portrait"><object-id xmlns:xlink="http://www.w3.org/1999/xlink" content-type="doi" xlink:type="simple">10.3897/phytokeys.269.175203.figure6</object-id><object-id xmlns:xlink="http://www.w3.org/1999/xlink" content-type="arpha" xlink:type="simple">B6E4BEB3-CB95-5864-A690-4D32F7215703</object-id><label>Figure 6.</label><caption><p>Distribution map of <italic><tp:taxon-name><tp:taxon-name-part taxon-name-part-type="genus" reg="Colocasia">Colocasia</tp:taxon-name-part> <tp:taxon-name-part taxon-name-part-type="species" reg="sookchaloemiae">sookchaloemiae</tp:taxon-name-part></tp:taxon-name></italic> in Mukdahan and Sakon Nakhon Provinces, northeastern Thailand (black square).</p></caption><graphic xmlns:xlink="http://www.w3.org/1999/xlink" xlink:href="phytokeys-269-131_article-175203__-g006.jpg" position="float" orientation="portrait" xlink:type="simple" id="oo_1510277.jpg"><uri content-type="original_file" xlink:type="simple">https://binary.pensoft.net/fig/1510277</uri></graphic></fig></tp:treatment-sec><tp:treatment-sec sec-type="Preliminary conservation status" id="SECID0EAMAE"><title>Preliminary conservation status.</title><p>The preliminary conservation assessment, applying the IUCN criteria (<xref ref-type="bibr" rid="B5">IUCN Standards and Petitions Committee 2024</xref>), suggests that the species should be assigned to the Data Deficient (<abbrev xmlns:xlink="http://www.w3.org/1999/xlink" xlink:title="Data Deficient" id="ABBRID0EKMAE" xlink:type="simple">DD</abbrev>) category. In our opinion, the current data on population size, distribution, and habitat trends are insufficient to accurately evaluate its risk category. Further field surveys and long-term monitoring are necessary to assess population dynamics and potential threats, such as forest disturbance, tourism development, and climate variability in northeastern Thailand. Documenting and protecting narrowly distributed species remain crucial not only for biodiversity conservation but also for safeguarding valuable genetic resources within this culturally and agriculturally important genus.</p></tp:treatment-sec><tp:treatment-sec sec-type="discussion" id="SECID0EOMAE"><title>Discussion.</title><p>The discovery of <italic><tp:taxon-name><tp:taxon-name-part taxon-name-part-type="genus" reg="Colocasia">Colocasia</tp:taxon-name-part> <tp:taxon-name-part taxon-name-part-type="species" reg="sookchaloemiae">sookchaloemiae</tp:taxon-name-part></tp:taxon-name></italic> highlights the underestimated diversity of the genus in Thailand. Until recently, the Thai flora recognized only a limited number of <italic><tp:taxon-name><tp:taxon-name-part taxon-name-part-type="genus" reg="Colocasia">Colocasia</tp:taxon-name-part></tp:taxon-name></italic> species (three, i.e., <italic><tp:taxon-name><tp:taxon-name-part taxon-name-part-type="genus" reg="Colocasia">C.</tp:taxon-name-part> <tp:taxon-name-part taxon-name-part-type="species" reg="esculenta">esculenta</tp:taxon-name-part></tp:taxon-name></italic>, <italic><tp:taxon-name><tp:taxon-name-part taxon-name-part-type="genus" reg="Colocasia">C.</tp:taxon-name-part> <tp:taxon-name-part taxon-name-part-type="species" reg="fallax">fallax</tp:taxon-name-part></tp:taxon-name></italic>, and <italic><tp:taxon-name><tp:taxon-name-part taxon-name-part-type="genus" reg="Colocasia">C.</tp:taxon-name-part> <tp:taxon-name-part taxon-name-part-type="species" reg="menglaensis">menglaensis</tp:taxon-name-part></tp:taxon-name></italic>; <xref ref-type="bibr" rid="B1">Boyce and Sookchaloem 2012</xref>). The addition of <italic><tp:taxon-name><tp:taxon-name-part taxon-name-part-type="genus" reg="Colocasia">C.</tp:taxon-name-part> <tp:taxon-name-part taxon-name-part-type="species" reg="sookchaloemiae">sookchaloemiae</tp:taxon-name-part></tp:taxon-name></italic> demonstrates that northeastern Thailand, particularly protected areas such as Phu Pha Yol National Park, harbors cryptic taxa awaiting discovery. This finding is consistent with recent studies of <tp:taxon-name><tp:taxon-name-part taxon-name-part-type="family">Araceae</tp:taxon-name-part></tp:taxon-name> from the region, including <italic><tp:taxon-name><tp:taxon-name-part taxon-name-part-type="genus" reg="Alocasia">Alocasia</tp:taxon-name-part> <tp:taxon-name-part taxon-name-part-type="species" reg="sakonakhonensis">sakonakhonensis</tp:taxon-name-part></tp:taxon-name></italic> and <italic><tp:taxon-name><tp:taxon-name-part taxon-name-part-type="genus" reg="Amorphophallus">Amorphophallus</tp:taxon-name-part> <tp:taxon-name-part taxon-name-part-type="species" reg="sakonnakhonensis">sakonnakhonensis</tp:taxon-name-part></tp:taxon-name></italic> (<xref ref-type="bibr" rid="B10">Promprom et al. 2023</xref>; <xref ref-type="bibr" rid="B11">Promprom et al. 2024</xref>), which collectively reinforce the importance of this area as a regional center of aroid diversity.</p><p>The recognition of <italic><tp:taxon-name><tp:taxon-name-part taxon-name-part-type="genus" reg="Colocasia">Colocasia</tp:taxon-name-part> <tp:taxon-name-part taxon-name-part-type="species" reg="sookchaloemiae">sookchaloemiae</tp:taxon-name-part></tp:taxon-name></italic> also contributes to broader discussions of species delimitation within <italic><tp:taxon-name><tp:taxon-name-part taxon-name-part-type="genus" reg="Colocasia">Colocasia</tp:taxon-name-part></tp:taxon-name></italic>. As noted by <xref ref-type="bibr" rid="B12">Sangnin and Sookchaloem (2008)</xref>, morphological variability in Thai populations often masks cryptic diversity, and the new species exemplifies how traits such as dormancy, stigma form, and interstice indumentum can provide diagnostic value. These findings support the view that the genus in mainland Southeast Asia remains incompletely understood, with further field and herbarium studies likely to yield additional taxa.</p><p>From an ecological perspective, <italic><tp:taxon-name><tp:taxon-name-part taxon-name-part-type="genus" reg="Colocasia">Colocasia</tp:taxon-name-part> <tp:taxon-name-part taxon-name-part-type="species" reg="sookchaloemiae">sookchaloemiae</tp:taxon-name-part></tp:taxon-name></italic> occupies rocky habitats within dry dipterocarp and mixed deciduous forests at mid elevations (350–400 m a.s.l.). This contrasts with the typically moist habitats of many congeners, such as <italic><tp:taxon-name><tp:taxon-name-part taxon-name-part-type="genus" reg="Colocasia">C.</tp:taxon-name-part> <tp:taxon-name-part taxon-name-part-type="species" reg="esculenta">esculenta</tp:taxon-name-part></tp:taxon-name></italic>, <italic><tp:taxon-name><tp:taxon-name-part taxon-name-part-type="genus" reg="Colocasia">C.</tp:taxon-name-part> <tp:taxon-name-part taxon-name-part-type="species" reg="fallax">fallax</tp:taxon-name-part></tp:taxon-name></italic>, and <italic><tp:taxon-name><tp:taxon-name-part taxon-name-part-type="genus" reg="Colocasia">C.</tp:taxon-name-part> <tp:taxon-name-part taxon-name-part-type="species" reg="menglaensis">menglaensis</tp:taxon-name-part></tp:taxon-name></italic>, which commonly occur in moist to wet environments (<xref ref-type="bibr" rid="B7">Mayo et al. 1997</xref>; <xref ref-type="bibr" rid="B1">Boyce and Sookchaloem 2012</xref>), suggesting ecological specialization. Such adaptation may have driven morphological divergence, as proposed for other narrowly distributed <tp:taxon-name><tp:taxon-name-part taxon-name-part-type="family">Araceae</tp:taxon-name-part></tp:taxon-name> in seasonal habitats. Its occurrence in at least two populations across provincial boundaries implies a potentially wider, though still restricted, distribution within the protected landscape of Phu Pha Yol National Park. However, its confinement to a limited area and apparent habitat specificity warrant conservation attention.</p><p>In summary, <italic><tp:taxon-name><tp:taxon-name-part taxon-name-part-type="genus" reg="Colocasia">Colocasia</tp:taxon-name-part> <tp:taxon-name-part taxon-name-part-type="species" reg="sookchaloemiae">sookchaloemiae</tp:taxon-name-part></tp:taxon-name></italic> enriches the taxonomy of <italic><tp:taxon-name><tp:taxon-name-part taxon-name-part-type="genus" reg="Colocasia">Colocasia</tp:taxon-name-part></tp:taxon-name></italic> in Thailand and underlines the floristic uniqueness of Phu Pha Yol National Park. Its clear morphological distinction from <italic><tp:taxon-name><tp:taxon-name-part taxon-name-part-type="genus" reg="Colocasia">C.</tp:taxon-name-part> <tp:taxon-name-part taxon-name-part-type="species" reg="fallax">fallax</tp:taxon-name-part></tp:taxon-name></italic> and related taxa supports its recognition as a new species, while its restricted distribution underscores the importance of continued exploration and conservation in the understudied ecosystems of northeastern Thailand.</p></tp:treatment-sec><tp:treatment-sec sec-type="Additional examined specimens (Paratype)" id="SECID0ELTAE"><title>Additional examined specimens (Paratype).</title><p>Thailand • Sakon Nakhon, 31 August 2023, alt. ca. 400 m, W. Chatan 2473 (paratype: BKF).</p></tp:treatment-sec><ref-list><ref id="B5"><mixed-citation xmlns:xlink="http://www.w3.org/1999/xlink" xlink:type="simple">IUCN Standards and Petitions Committee (<year>2024</year>) Guidelines for Using the IUCN Red List Categories and Criteria. Version 16. Prepared by the Standards and Petitions Committee. <ext-link xlink:href="https://www.iucnredlist.org/documents/RedListGuidelines.pdf" ext-link-type="uri" xlink:type="simple">https://www.iucnredlist.org/documents/RedListGuidelines.pdf</ext-link> [Accessed 16.12.2025]</mixed-citation></ref><ref id="B1"><mixed-citation xmlns:xlink="http://www.w3.org/1999/xlink" xlink:type="simple"><person-group><name name-style="western"><surname>Boyce</surname><given-names>PC</given-names></name><name name-style="western"><surname>Sookchaloem</surname><given-names>D</given-names></name></person-group> (<year>2012</year>) <article-title><italic><tp:taxon-name><tp:taxon-name-part taxon-name-part-type="genus">Colocasia</tp:taxon-name-part></tp:taxon-name></italic>.</article-title> In: <person-group><name name-style="western"><surname>Santisuk</surname><given-names>T</given-names></name><name name-style="western"><surname>Larsen</surname><given-names>K</given-names></name></person-group> (<role>Eds</role>) <issue-title>Flora of Thailand (Vol.</issue-title><source>11, Part 2). Prachachon, Bangkok, Thailand</source>, <fpage>212</fpage>–<lpage>218</lpage>.</mixed-citation></ref><ref id="B10"><mixed-citation xmlns:xlink="http://www.w3.org/1999/xlink" xlink:type="simple"><person-group><name name-style="western"><surname>Promprom</surname><given-names>W</given-names></name><name name-style="western"><surname>Chatan</surname><given-names>W</given-names></name><name name-style="western"><surname>Pasorn</surname><given-names>P</given-names></name><name name-style="western"><surname>Prasertsri</surname><given-names>N</given-names></name><name name-style="western"><surname>Angkahad</surname><given-names>T</given-names></name></person-group> (<year>2023</year>) <article-title>A new species of <italic><tp:taxon-name><tp:taxon-name-part taxon-name-part-type="genus">Amorphophallus</tp:taxon-name-part></tp:taxon-name></italic> (<tp:taxon-name><tp:taxon-name-part taxon-name-part-type="family">Araceae</tp:taxon-name-part></tp:taxon-name>) from northeastern Thailand.</article-title><source>PhytoKeys</source><volume>229</volume>: <fpage>131</fpage>–<lpage>138</lpage>. <ext-link xlink:href="10.3897/phytokeys.229.106466" ext-link-type="doi" xlink:type="simple">https://doi.org/10.3897/phytokeys.229.106466</ext-link></mixed-citation></ref><ref id="B11"><mixed-citation xmlns:xlink="http://www.w3.org/1999/xlink" xlink:type="simple"><person-group><name name-style="western"><surname>Promprom</surname><given-names>W</given-names></name><name name-style="western"><surname>Munglue</surname><given-names>P</given-names></name><name name-style="western"><surname>Chatan</surname><given-names>W</given-names></name></person-group> (<year>2024</year>) <italic><tp:taxon-name><tp:taxon-name-part taxon-name-part-type="genus">Alocasia</tp:taxon-name-part> <tp:taxon-name-part taxon-name-part-type="species">sakonakhonensis</tp:taxon-name-part></tp:taxon-name></italic> (<tp:taxon-name><tp:taxon-name-part taxon-name-part-type="family">Araceae</tp:taxon-name-part></tp:taxon-name>), a new species from northeastern Thailand. Ecology and Evolution 14(5): 1–7 [e11462]. <ext-link xlink:href="10.1002/ece3.11462" ext-link-type="doi" xlink:type="simple">https://doi.org/10.1002/ece3.11462</ext-link></mixed-citation></ref><ref id="B12"><mixed-citation xmlns:xlink="http://www.w3.org/1999/xlink" xlink:type="simple"><person-group><name name-style="western"><surname>Sangnin</surname><given-names>Y</given-names></name><name name-style="western"><surname>Sookchaloem</surname><given-names>D</given-names></name></person-group> (<year>2008</year>) <article-title>Systematic Studies of <italic><tp:taxon-name><tp:taxon-name-part taxon-name-part-type="genus">Alocasia</tp:taxon-name-part></tp:taxon-name></italic> (Schott) G.Don and <italic><tp:taxon-name><tp:taxon-name-part taxon-name-part-type="genus">Colocasia</tp:taxon-name-part></tp:taxon-name></italic> Schott (<tp:taxon-name><tp:taxon-name-part taxon-name-part-type="family">Araceae</tp:taxon-name-part></tp:taxon-name>) in Thailand.</article-title><source>Journal of tropical Plants Research</source><volume>1</volume>: <fpage>63</fpage>–<lpage>74</lpage>.</mixed-citation></ref><ref id="B7"><mixed-citation xmlns:xlink="http://www.w3.org/1999/xlink" xlink:type="simple"><person-group><name name-style="western"><surname>Mayo</surname><given-names>SJ</given-names></name><name name-style="western"><surname>Bogner</surname><given-names>J</given-names></name><name name-style="western"><surname>Boyce</surname><given-names>PC</given-names></name></person-group> (<year>1997</year>) The Genera of <tp:taxon-name><tp:taxon-name-part taxon-name-part-type="family">Araceae</tp:taxon-name-part></tp:taxon-name>. Royal Botanic Gardens, Kew, London.</mixed-citation></ref></ref-list></tp:taxon-treatment>
